# Supplementary material for: Dibenzocyclooctadiene Lignans from Schisandra chinensis with Anti-Inflammatory Effects
Source: Int J Mol Sci. 2024 Mar 19;25(6):3465. doi: 10.3390/ijms25063465 (PMC10971102; doi:10.3390/ijms25063465)
Supplement: Supplementary file 1 [file ijms-25-03465-s001.zip]

Archive with 1 entries (1 files):
- ijms-2864807-supplementary.pdf
